# Supplementary material for: Inhibition Analysis and High-Resolution Crystal Structure of Mus musculus Glutathione Transferase P1-1
Source: Biomolecules. 2023 Mar 29;13(4):613. doi: 10.3390/biom13040613 (PMC10136361; doi:10.3390/biom13040613)
Supplement: Supplementary file 1 [file biomolecules-13-00613-s001.zip]

Archive with 1 entries (1 files):
- biomolecules-2282282-supplementary.pdf
